# Supplementary material for: GhCAX3 Gene, a Novel Ca2+/H+ Exchanger from Cotton, Confers Regulation of Cold Response and ABA Induced Signal Transduction
Source: PLoS One. 2013 Jun 11;8(6):e66303. doi: 10.1371/journal.pone.0066303 (PMC3679082; doi:10.1371/journal.pone.0066303)
Supplement: Table S1 — Primers used in this study. Forward and reverses primers indicated by F and R, respectively. (XLSX) [file pone.0066303.s002.xlsx]

## Sheet: table S1
Primer name	Primer sequence
YCAX-F	5’GCATGCTCTAGAATGGCTTCTTCGAGAGAACC 3'
sYCAX-F	5' GCATGTCTAGAATGTCATCTTCTTCGTTACGTA 3'
YCAX-R	5' GAAGGCGAGCTCTCAAGCTCTGAAGATTGTATCG 3'
PCAX-F	5' CTTGCCCTATCAATCATCGT 3'
PCAX-R	5' CCAAACCACAACTGAAACCC 3'
TCAX-F	5' GGGGACAAGTTTGTACAAAAAAGCAGGCTGCATGGCTTCTTCGAGAGAACC 3'
TCAX-R	5' GGGGACCACTTTGTACAAGAAAGCTGGGTCAGCTCTGAAGATTGTATCGATG 3'
sTCAX-F	5' GGGGACAAGTTTGTACAAAAAAGCAGGCTGCATGTCATCTTCTTCGTTACGTA 3'
sTCAX-R	5' GGGGACCACTTTGTACAAGAAAGCTGGGTCTCAAGCTCTGAAGATTGTATCG 3'
